# Supplementary material for: Case report: A rare case of death due to end-stage renal disease caused by Tripterygium wilfordii-induced myelosuppression
Source: Front Med (Lausanne). 2022 Nov 30;9:1036422. doi: 10.3389/fmed.2022.1036422 (PMC9748288; doi:10.3389/fmed.2022.1036422)
Supplement: Supplementary file 1 [file Table_1.XLSX]

## Sheet: Sheet1
Supplementary Table. The prescription
Visit	Date	Chinese name	English name	Latin name
1	04/20/2022	DaHuang	Radix Et Rhizoma Rhei	Rheum palmatum L.
		TuFuLing	Rhizoma Smilacis Glabrae	Smilax glabra Roxb.
		HuangQi	Radix Astragali	Astragalus membranaceus (Fisch.) Bge. var. mongholicus (Bge.) Hsiao
		DangGui	Radix Angelicae Sinensis	Angelica sinensis (Oliv.) Diels
		NiuXi	Radix Achyranthis Bidentatae	Achyranthes bidentata Blume.
		DiLong	Pheretima	Pheretima aspergillum (E. Perrier)
		CheQianCao	Herba Plantaginis	Plantago asiatica L.
		ZeXie	Rhizoma Alismatis	Alisma orientalis (Sam.) Juzep.
		ChuanXiong	Rhizoma Chuanxiong	Ligusticum chuanxiong Hort.
		FangFeng	Radix Saposhnikoviae	Saposhnikovia divaricata (Turcz.) Schischk.
		JiangBanXia	Pinelliae Rhizoma Praeparatum Cum Zingibere Et Alumine	Pinellia ternata (Thunb.) Breit.[Arumternatum Thunb.]
		ChenPi	Pericarpium Citri Reticulatae	Citrus reticulata Blanco
		JiangCan	Bombyx Batryticatus	Bombyx mori Linnaeus.
		FuPenZi	Fructus Rubi	Rubus chingii Hu
		HuangLian	Rhizoma Coptidis	Coptis chinensis Franch.
		BaiShu	Rhizoma Atractylodis Macrocephalae	Atractylodes macrocephala Koidz.
		JiXueCao	Herba Centellae	Centella asiatica (L.) Urb.
		ShiJianChuan	Chinese Sage Herb	Salvia chinensis Benth.
		ZhuRu	Caulis Bambusae In Taenia	Bambusa tuldoides Munro
2	05/04/2022	DaHuang	Radix Et Rhizoma Rhei	Rheum palmatum L.
		TuFuLing	Rhizoma Smilacis Glabrae	Smilax glabra Roxb.
		HuangQi	Radix Astragali	Astragalus membranaceus (Fisch.) Bge. var. mongholicus (Bge.) Hsiao
		DangGui	Radix Angelicae Sinensis	Angelica sinensis (Oliv.) Diels
		NiuXi	Radix Achyranthis Bidentatae	Achyranthes bidentata Blume.
		DiLong	Pheretima	Pheretima aspergillum (E. Perrier)
		CheQianCao	Herba Plantaginis	Plantago asiatica L.
		ZeXie	Rhizoma Alismatis	Alisma orientalis (Sam.) Juzep.
		ChuanXiong	Rhizoma Chuanxiong	Ligusticum chuanxiong Hort.
		FangFeng	Radix Saposhnikoviae	Saposhnikovia divaricata (Turcz.) Schischk.
		JiangBanXia	Pinelliae Rhizoma Praeparatum Cum Zingibere Et Alumine	Pinellia ternata (Thunb.) Breit.[Arumternatum Thunb.]
		ChenPi	Pericarpium Citri Reticulatae	Citrus reticulata Blanco
		JiangCan	Bombyx Batryticatus	Bombyx mori Linnaeus.
		FuPenZi	Fructus Rubi	Rubus chingii Hu
		HuangLian	Rhizoma Coptidis	Coptis chinensis Franch.
		BaiShu	Rhizoma Atractylodis Macrocephalae	Atractylodes macrocephala Koidz.
		JiXueCao	Herba Centellae	Centella asiatica (L.) Urb.
		ShiJianChuan	Chinese Sage Herb	Salvia chinensis Benth.
		LeiGongTeng	Common Threewingnut Root	Tripterygium wilfordii Hook.f.
The names in supplementary table have been proofread according to Chinese Materia Medica and Pharmacopoeia of the People’s Republic of China. The patient had been prescribed the prescriptions based on “Buyang Huanwu Decoction ” for around two years without any side effects on the hematopoietic system. From April 20, the patient taked the first prescription per day for one month without any abnorm…
